# Supplementary material for: Fostering student authorship skills in synthetic biology
Source: Front Bioeng Biotechnol. 2024 Jun 7;12:1409763. doi: 10.3389/fbioe.2024.1409763 (PMC11190368; doi:10.3389/fbioe.2024.1409763)
Supplement: Supplementary file 1 [file Table1.xlsx]

## Sheet: Statistical Analysis
Power Analysis (Cohen D)				Statistical Analysis (Wilcoxon matched-pairs signed rank test)
Question	LG (post-pre)	stdev	power analysis	P value	P value summary	Sum of positive, negative ranks	Sum of signed ranks (W)	Number of pairs	Number of ties (Pratt's method)
1-1	0.82	0.799305	1.02589	0.0029	**	37.50 , -241.5	-204	24	6
1-2	0.65	1.10315	0.589224	0.0005	***	0.000 , -222.0	-222	24	12
1-3	0.626984	1.15241	0.544065	0.0215	*	193.5 , -40.50	153	24	11
1-4	0.607143	0.831745	0.729963	0.0068	**	192.5 , -16.50	176	24	13
1-5	0.461538	1.07152	0.430734	0.0323	*	195.5 , -59.50	136	23	6
2-1	0.345238	1.0203	0.33837	0.124	ns	178.0 , -67.00	111	24	10
2-2	0.796296	1	0.796296	0.0089	**	222.0 , -42.00	180	24	8
2-3	0.78836	0.9759	0.807828	0.0003	***	251.5 , -20.50	231	24	7
2-4	-0.126984	0.741798	-0.171184	0.6016	ns	61.50 , -102.5	-41	24	16
3-1	0.354497	0.920087	0.385287	0.0574	ns	192.5 , -52.50	140	24	10
3-2	-0.0714286	1.34519	-0.0530994	0.6885	ns	89.50 , -120.5	-31	23	11
3-3	0.4	1.0616	0.376791	0.1846	ns	70.00 , -164.0	-94	24	11
3-4	0.0251323	0.475595	0.0528439	>0.9999	ns	82.00 , -82.00	0	24	16
3-5	-0.11	1.41562	-0.0777047	0.9316	ns	94.50 , -100.5	-6	24	14
4-1	0.480159	0.999338	0.480477	0.0398	*	195.5 , -49.50	146	24	10
4-2	1.05952	0.956045	1.10824	<0.0001	****	274.0 , -11.00	263	24	5
4-3	0.917989	0.956736	0.959501	<0.0001	****	264.0 , 0.000	264	24	8
4-4	0.96164	0.999338	0.962277	<0.0001	****	255.0 , 0.000	255	24	9
5-5	0.76	0.999338	0.760503	0.0031	**	43.50 , -241.5	-198	24	5
5-2	0.899471	1.01314	0.887804	0.0004	***	261.0 , -24.00	237	24	5
5-3	0.410053	1.05158	0.38994	0.0107	*	190.5 , -18.50	172	24	13
5-4	0.16	1.28894	0.124133	0.0896	ns	58.00 , -176.0	-118	24	11
5-5	-0.0767196	0.262265	-0.292527	>0.9999	ns	0.000 , -24.00	-24	24	23
6-1	0.686508	0.881167	0.77909	0.0005	***	242.5 , -21.50	221	24	8
6-2	0.798942	0.997351	0.801064	0.0002	***	259.5 , -12.50	247	24	7
6-3	1.37	1.49204	0.918204	0.0005	***	27.50 , -257.5	-230	24	5
6-4	0.55	0.854493	0.643656	0.001	***	23.50 , -231.5	-208	24	9
6-5	0.596154	0.799305	0.74584	0.0016	**	215.5 , -15.50	200	23	9
6-6	0.84127	1.01314	0.830358	<0.0001	****	255.0 , 0.000	255	24	9
6-7	0.414021	0.862965	0.479766	0.0078	**	164.0 , 0.000	164	24	16
7-1	1.12302	1.09048	1.02983	<0.0001	****	264.0 , 0.000	264	24	8
7-2	1.34127	1.13389	1.18289	<0.0001	****	281.0 , -9.000	272	24	4
7-3	-0.69	0.989361	-0.69742	0.0163	*	214.0 , -50.00	164	24	8
7-4	0.90873	1.26146	0.720382	0.004	**	223.5 , -31.50	192	24	9
7-5	0.388889	0.745356	0.521749	0.0469	*	173.0 , -36.00	137	24	13
8-1	0.633598	0.875142	0.723995	0.0027	**	217.5 , -16.50	201	24	11
8-2	0.21	0.417855	0.502566	0.125	ns	0.000 , -90.00	-90	24	20
8-3	0.293651	0.766356	0.383178	0.0391	*	174.0 , -35.00	139	24	13

## Sheet: SAAB-W raw scores
	student ID	1-1	1-2	1-3	1-4	1-5	2-1	2-2	2-3	2-4	3-1	3-2	3-3	3-4	3-5	4-1	4-2	4-3	4-4	5-5	5-2	5-3	5-4	5-5	6-1	6-2	6-3	6-4	6-5	6-6	6-7	7-1	7-2	7-3	7-4	7-5	8-1	8-2	8-3
	0312	3	1	4	4	4	2	4	4	5	5	1	4	3	2	5	2	2	2	2	4	3	4	5	4	4	2	2	4	3	4	4	4	4	4	5	5	1	4
	0312	5	2	4	4	3	2	2	4	2	4	1	5	4	5	1	1	1	1	1	5	2	5	5	4	4	2	2	3	2	2	4	3	3	4	5	4	1	3
	0452	4	3	4	4	2	1	1	1	1	4	5	4	5	3	5	5	4	3	2	3	3	3	4	4	4	1	5	4	5	5	4	5	3	5	5	5	1	4
	0452	5	4	2	2	3	2	2	3	4	4	5	3	4	5	3	2	2	2	5	1	3	4	4	3	2	5	2	3	4	4	4	5	4	2	3	3	1	5
	0604	4	2	4	4	4	4	4	5	5	4	4	3	4	4	5	4	4	4	2	4	3	1	5	5	4	2	2	4	5	4	4	5	3	4	5	5	1	4
	0604	4	2	2	4	5	4	3	4	5	4	5	4	5	5	4	2	3	4	2	4	3	2	5	4	4	5	2	4	4	4	4	2	3	4	5	5	1	4
	0718	5	1	2	4	4	4	4	4	5	5	3	2	5	5	5	4	4	5	1	4	3	3	5	5	4	1	2	5	5	5	5	5	5	5	5	5	1	4
	0718	4	2	2	4	3	3	3	2	5	4	4	2	5	5	4	2	3	3	3	2	3	4	5	4	2	2	5	4	4	5	5	4	5	5	5	4	1	4
	1104	2	2	2	4	4	4	4	4	4	4	2	2	5	4	4	4	4	4	1	5	4	2	4	4	4	2	2	4	4	4	4	4	3	5	5	5	1	4
	1104	4	2	2	3	5	4	4	4	5	5	2	2	5	2	4	4	4	2	2	4	5	2	5	4	2	4	2	4	2	4	4	2	1	4	5	4	1	2
	1207	4	2	4	3	3	4	4	3	4	2	4	2	5	5	2	3	4	4	4	2	2	2	5	2	4	2	2	2	5	5	4	4	1	2	5	5	1	4
	1207	4	2	4	3	2	2	2	2	4	2	3	2	4	5	3	2	2	4	3	3	2	3	5	2	3	4	3	2	4	4	3	2	2	3	4	4	1	4
	1931	4	2	5	4	4	5	5	4	5	4	1	2	5	5	5	3	2	4	1	4	3	4	5	4	4	4	2	4	4	5	4	5	5	5	5	5	1	4
	1931	5	4	1	3	4	4	4	2	4	4	4	4	4	5	4	2	2	2	2	3	2	4	5	4	2	1	4	4	4	4	2	4	3	2	4	4	2	4
	2122	2	2	4	4	5	4	5	4	5	5	4	2	4	5	5	4	4	5	1	4	4	1	5	4	5	1	1	5	5	5	5	5	4	5	5	5	1	5
	2122	4	2	2	4	2	2	2	1	5	4	4	2	5	5	4	2	2	2	3	2	4	1	5	2	4	5	2	4	4	5	2	1	1	4	5	5	1	4
	2787	2	1	5	5	4	4	5	4	5	2	3	1	5	2	5	4	4	4	1	5	5	3	5	5	4	1	1	5	4	5	5	5	4	5	5	5	1	5
	2787	4	4	3	2	3	2	4	3	5	3	2	2	4	1	4	3	2	3	1	4	5	2	5	3	4	5	2	4	3	5	2	3	3	4	4	4	1	5
	3111	4	4	2	4	5	2	5	5	5	4	2	1	5	5	4	2	3	4	1	4	3	1	5	5	5	2	2	5	5	5	5	5	2	5	5	5	1	5
	3111	5	5	2	3	4	1	2	4	5	4	2	4	5	5	3	2	1	1	3	2	1	1	5	4	4	5	3	2	5	5	4	3	2	1	5	4	1	3
	3234	2	2	4	4	4	4	4	4	5	4	2	2	4	2	5	4	4	4	2	4	3	2	5	4	4	3	2	4	4	4	4	4	4	4	5	4	1	4
	3234	2	3	2	4	3	5	5	2	5	4	2	3	5	2	5	2	2	2	2	4	2	4	5	3	3	4	2	4	2	4	2	2	4	2	4	4	1	3
	3315	3	2	4	4	4	4	4	4	5	4	4	1	4	4	5	3	4	4	1	4	4	3	5	4	4	2	1	4	4	5	5	5	1	5	5	5	1	5
	3315	3	2	4	4	4	4	4	4	4	4	5	2	4	3	5	4	4	3	2	4	3	3	5	4	4	2	2	4	4	4	4	4	1	5	5	5	1	4
	4789	2	2	4	4	4	4	5	4	5	4	3	1	5	4	4	4	4	4	1	5	3	2	5	4	4	2	2	4	5	5	4	4	3	4	5	5	1	4
	4789	3	2	4	4	3	5	5	4	5	4	4	1	5	3	5	4	4	4	1	4	3	2	5	4	4	2	2	5	5	4	2	2	3	2	5	4	1	4
	4810	2	2	4	4	4	4	4	4	4	4	4	2	5	5	4	4	4	4	2	5	3	4	5	4	4	2	1	4	4	4	5	5	4	4	5	4	1	4
	4810	3	2	4	4	4	4	4	2	5	4	5	4	5	5	5	2	4	4	4	2	2	4	5	2	2	5	2	2	2	4	4	5	2	4	5	2	1	4
	4838	4	1	4	4	5	4	4	4	5	3	5	1	5	3	5	4	4	4	1	5	5	1	5	4	5	1	1	4	5	5	5	5	5	5	5	5	1	4
	4838	4	4	2	4	5	3	4	3	5	2	4	1	5	4	5	3	2	4	2	4	5	1	5	3	4	2	2	3	5	5	4	5	2	5	5	5	1	5
	5012	2	1	4	4	4	3	4	3	3	4	4	2	5	5	5	4	3	3	5	5	4	5	5	5	5	1	1	5	5	5	5	5	5	5	5	5	1	5
	5012	3	1	3	5	3	3	4	3	5	3	1	1	5	5	4	2	3	3	3	2	3	1	5	3	3	1	2	4	4	5	3	3	2	4	5	5	1	3
	5376	2	2	2	4	3	3	4	4	3	3	4	3	4	4	4	3	3	3	2	3	3	2	4	4	4	2	2	4	4	4	4	4	2	3	4	4	1	4
	5376	4	2	2	2	2	3	3	2	3	2	4	2	4	4	4	2	2	2	4	3	2	3	4	3	3	4	4	3	2	3	2	2	2	2	2	4	2	3
	5824	4	2	2	3		3	4	4	4	3	5	4	5	2	4	3	4	4	2	3	4	1	5	3	4	2	2	4	4	3	4	4	5	3	4	5	1	5
	5824	3	4	2	3	4	5	5	4	5	2	5	2	5	1	4	1	4	2	3	2	4	1	5	5	5	3	2	4	4	2	2	5	3	5	5	3	1	5
	5914	2	1	4	4	3	5	5	5	5	4	3	2	5	5	4	4	3	3	1	5	3	2	5	4	4	2	2		5	4	4	4	3	4	5	4	1	5
	5914	4	2	5	2	5	3	5	4	5	5	5	3	5	5	3	4	3	3	2	4	3	3	5	2	3	5	2	5	4	4	1	4	4	2	4	5	2	4
	6123	4	2	4	4	4	5	5	5	5	5	4	2	5	5	5	4	4	5	1	5	4	5	5	5	5	2	1	5	5	5	5	5	5	5	5	5	1	4
	6123	4	2	2	2	4	4	2	4	5	5	2	2	5	5	4	4	2	4	2	4	4	5	5	4	3	5	2	4	4	5	4	4	2	2	4	5	1	4
	6472	2	2	2	4	3	3	4	4	4	4	4	2	4	5	5	5	4	4	2	4	4	1	5	4	4	2	2	4	4	4	4	4	4	5	5	4	1	4
	6472	3	2	3	3	3	3	3	4	4	3	4	2	4	5	5	4	3	4	2	3	4	2	5	4	3	3	3	4	4	4	4	3	3	4	4	4	1	4
	7347	3	1	4	5	5	4	5	5	5	5	5	1	5	4	5	4	4	4	1	5	4	2	5	5	5	1	1	5	5	5	5	4	2	5	4	5	1	5
	7347	4	1	5	4	4	4	4	4	5	4	5	1	5	4	5	3	3	3	2	4	3	3	5	4	5	1	1	4	5	5	4	3	3	5	5	5	1	5
	8888	4	1	4	4	4	4	4	4	4	5	3	1	5	2	3	3	4	4	2	4	4	2	5	4	5	1	1	4	4	4	4	4	3	4	5	4	1	4
	8888	3	2	4	4	2	3	4	3	4	4	3	1	5	2	3	2	2	2	3	3	4	2	5	4	4	2	2	4	4	4	4	3	2	4	5	4	2	4
	9269	3	3	3	4	5	3	5	5	5	5		2	5	1	4	3	4	4	1	4	4	2	5	5	5	3	2	5	5	5	4	4	3	4	5	4	1	4
	9269	4	4	1	4	2	3	4	4	5	4	3	2	5	2	4	2	3	4	2	4	3	1	5	4	5	2	2	4	4	5	4	2	3	4	5	3	1	4
		0312	0452	0604	0718	1104	1207	1931	2122	2787	3111	3234	3315	4789	4810	4838	5012	5376	5824	5914	6123	6472	7347	8888	9269				0312	0452	0604	0718	1104	1207	1931	2122	2787	3111	3234	3315	4789	4810	4838	5012	5376	5824	5914	6123	6472
post	1-1	3	4	4	5	2	4	4	2	2	4	2	3	2	2	4	2	2	4	2	4	2	3	4	3		pre	1-1	5	5	4	4	4	4	5	4	4	5	2	3	3	3	4	3	4	3	4	4	3
post	1-2	1	3	2	1	2	2	2	2	1	4	2	2	2	2	1	1	2	2	1	2	2	1	1	3		pre	1-2	2	4	2	2	2	2	4	2	4	5	3	2	2	2	4	1	2	4	2	2	2
post	1-3	4	4	4	2	2	4	5	4	5	2	4	4	4	4	4	4	2	2	4	4	2	4	4	3		pre	1-3	4	2	2	2	2	4	1	2	3	2	2	4	4	4	2	3	2	2	5	2	3
post	1-4	4	4	4	4	4	3	4	4	5	4	4	4	4	4	4	4	4	3	4	4	4	5	4	4		pre	1-4	4	2	4	4	3	3	3	4	2	3	4	4	4	4	4	5	2	3	2	2	3
post	1-5	4	2	4	4	4	3	4	5	4	5	4	4	4	4	5	4	3		3	4	3	5	4	5		pre	1-5	3	3	5	3	5	2	4	2	3	4	3	4	3	4	5	3	2	4	5	4	3
post	2-1	2	1	4	4	4	4	5	4	4	2	4	4	4	4	4	3	3	3	5	5	3	4	4	3		pre	2-1	2	2	4	3	4	2	4	2	2	1	5	4	5	4	3	3	3	5	3	4	3
post	2-2	4	1	4	4	4	4	5	5	5	5	4	4	5	4	4	4	4	4	5	5	4	5	4	5		pre	2-2	2	2	3	3	4	2	4	2	4	2	5	4	5	4	4	4	3	5	5	2	3
post	2-3	4	1	5	4	4	3	4	4	4	5	4	4	4	4	4	3	4	4	5	5	4	5	4	5		pre	2-3	4	3	4	2	4	2	2	1	3	4	2	4	4	2	3	3	2	4	4	4	4
post	2-4	5	1	5	5	4	4	5	5	5	5	5	5	5	4	5	3	3	4	5	5	4	5	4	5		pre	2-4	2	4	5	5	5	4	4	5	5	5	5	4	5	5	5	5	3	5	5	5	4
post	3-1	5	4	4	5	4	2	4	5	2	4	4	4	4	4	3	4	3	3	4	5	4	5	5	5		pre	3-1	4	4	4	4	5	2	4	4	3	4	4	4	4	4	2	3	2	2	5	5	3
post	3-2	1	5	4	3	2	4	1	4	3	2	2	4	3	4	5	4	4	5	3	4	4	5	3			pre	3-2	1	5	5	4	2	3	4	4	2	2	2	5	4	5	4	1	4	5	5	2	4
post	3-3	4	4	3	2	2	2	2	2	1	1	2	1	1	2	1	2	3	4	2	2	2	1	1	2		pre	3-3	5	3	4	2	2	2	4	2	2	4	3	2	1	4	1	1	2	2	3	2	2
post	3-4	3	5	4	5	5	5	5	4	5	5	4	4	5	5	5	5	4	5	5	5	4	5	5	5		pre	3-4	4	4	5	5	5	4	4	5	4	5	5	4	5	5	5	5	4	5	5	5	4
post	3-5	2	3	4	5	4	5	5	5	2	5	2	4	4	5	3	5	4	2	5	5	5	4	2	1		pre	3-5	5	5	5	5	2	5	5	5	1	5	2	3	3	5	4	5	4	1	5	5	5
post	4-1	5	5	5	5	4	2	5	5	5	4	5	5	4	4	5	5	4	4	4	5	5	5	3	4		pre	4-1	1	3	4	4	4	3	4	4	4	3	5	5	5	5	5	4	4	4	3	4	5
post	4-2	2	5	4	4	4	3	3	4	4	2	4	3	4	4	4	4	3	3	4	4	5	4	3	3		pre	4-2	1	2	2	2	4	2	2	2	3	2	2	4	4	2	3	2	2	1	4	4	4
post	4-3	2	4	4	4	4	4	2	4	4	3	4	4	4	4	4	3	3	4	3	4	4	4	4	4		pre	4-3	1	2	3	3	4	2	2	2	2	1	2	4	4	4	2	3	2	4	3	2	3
post	4-4	2	3	4	5	4	4	4	5	4	4	4	4	4	4	4	3	3	4	3	5	4	4	4	4		pre	4-4	1	2	4	3	2	4	2	2	3	1	2	3	4	4	4	3	2	2	3	4	4
post	5-1	2	2	2	1	1	4	1	1	1	1	2	1	1	2	1	5	2	2	1	1	2	1	2	1		pre	5-1	1	5	2	3	2	3	2	3	1	3	2	2	1	4	2	3	4	3	2	2	2
post	5-2	4	3	4	4	5	2	4	4	5	4	4	4	5	5	5	5	3	3	5	5	4	5	4	4		pre	5-2	5	1	4	2	4	3	3	2	4	2	4	4	4	2	4	2	3	2	4	4	3
post	5-3	3	3	3	3	4	2	3	4	5	3	3	4	3	3	5	4	3	4	3	4	4	4	4	4		pre	5-3	2	3	3	3	5	2	2	4	5	1	2	3	3	2	5	3	2	4	3	4	4
post	5-4	4	3	1	3	2	2	4	1	3	1	2	3	2	4	1	5	2	1	2	5	1	2	2	2		pre	5-4	5	4	2	4	2	3	4	1	2	1	4	3	2	4	1	1	3	1	3	5	2
post	5-5	5	4	5	5	4	5	5	5	5	5	5	5	5	5	5	5	4	5	5	5	5	5	5	5		pre	5-5	5	4	5	5	5	5	5	5	5	5	5	5	5	5	5	5	4	5	5	5	5
post	6-1	4	4	5	5	4	2	4	4	5	5	4	4	4	4	4	5	4	3	4	5	4	5	4	5		pre	6-1	4	3	4	4	4	2	4	2	3	4	3	4	4	2	3	3	3	5	2	4	4
post	6-2	4	4	4	4	4	4	4	5	4	5	4	4	4	4	5	5	4	4	4	5	4	5	5	5		pre	6-2	4	2	4	2	2	3	2	4	4	4	3	4	4	2	4	3	3	5	3	3	3
post	6-3	2	1	2	1	2	2	4	1	1	2	3	2	2	2	1	1	2	2	2	2	2	1	1	3		pre	6-3	2	5	5	2	4	4	1	5	5	5	4	2	2	5	2	1	4	3	5	5	3
post	6-4	2	5	2	2	2	2	2	1	1	2	2	1	2	1	1	1	2	2	2	1	2	1	1	2		pre	6-4	2	2	2	5	2	3	4	2	2	3	2	2	2	2	2	2	4	2	2	2	3
post	6-5	4	4	4	5	4	2	4	5	5	5	4	4	4	4	4	5	4	4		5	4	5	4	5		pre	6-5	3	3	4	4	4	2	4	4	4	2	4	4	5	2	3	4	3	4	5	4	4
post	6-6	3	5	5	5	4	5	4	5	4	5	4	4	5	4	5	5	4	4	5	5	4	5	4	5		pre	6-6	2	4	4	4	2	4	4	4	3	5	2	4	5	2	5	4	2	4	4	4	4
post	6-7	4	5	4	5	4	5	5	5	5	5	4	5	5	4	5	5	4	3	4	5	4	5	4	5		pre	6-7	2	4	4	5	4	4	4	5	5	5	4	4	4	4	5	5	3	2	4	5	4
post	7-1	4	4	4	5	4	4	4	5	5	5	4	5	4	5	5	5	4	4	4	5	4	5	4	4		pre	7-1	4	4	4	5	4	3	2	2	2	4	2	4	2	4	4	3	2	2	1	4	4
post	7-2	4	5	5	5	4	4	5	5	5	5	4	5	4	5	5	5	4	4	4	5	4	4	4	4		pre	7-2	3	5	2	4	2	2	4	1	3	3	2	4	2	5	5	3	2	5	4	4	3
post	7-3	4	3	3	5	3	1	5	4	4	2	4	1	3	4	5	5	2	5	3	5	4	2	3	3		pre	7-3	3	4	3	5	1	2	3	1	3	2	4	1	3	2	2	2	2	3	4	2	3
post	7-4	4	5	4	5	5	2	5	5	5	5	4	5	4	4	5	5	3	3	4	5	5	5	4	4		pre	7-4	4	2	4	5	4	3	2	4	4	1	2	5	2	4	5	4	2	5	2	2	4
post	7-5	5	5	5	5	5	5	5	5	5	5	5	5	5	5	5	5	4	4	5	5	5	4	5	5		pre	7-5	5	3	5	5	5	4	4	5	4	5	4	5	5	5	5	5	2	5	4	4	4
post	8-1	5	5	5	5	5	5	5	5	5	5	4	5	5	4	5	5	4	5	4	5	4	5	4	4		pre	8-1	4	3	5	4	4	4	4	5	4	4	4	5	4	2	5	5	4	3	5	5	4
post	8-2	1	1	1	1	1	1	1	1	1	1	1	1	1	1	1	1	1	1	1	1	1	1	1	1		pre	8-2	1	1	1	1	1	1	2	1	1	1	1	1	1	1	1	1	2	1	2	1	1
post	8-3	4	4	4	4	4	4	4	5	5	5	4	5	4	4	4	5	4	5	5	4	4	5	4	4		pre	8-3	3	5	4	4	2	4	4	4	5	3	3	4	4	4	5	3	3	5	4	4	4
yellow highlight = reverse scored
	pre	post		pre	post		pre	post		pre	post		pre	post		pre	post		pre	post		pre	post		pre	post		pre	post		pre	post		pre	post		pre	post		pre	post		pre	post		pre	post		pre
student ID	1-1	1-1		1-2	1-2		1-3	1-3		1-4	1-4		1-5	1-5		2-1	2-1		2-2	2-2		2-3	2-3		2-4	2-4		3-1	3-1		3-2	3-2		3-3	3-3		3-4	3-4		3-5	3-5		4-1	4-1		4-2	4-2		4-3
0312	5	3		2	1		4	4		4	4		3	4		2	2		2	4		4	4		2	5		4	5		1	1		5	4		4	3		5	2		1	5		1	2		1
0452	5	4		4	3		2	4		2	4		3	2		2	1		2	1		3	1		4	1		4	4		5	5		3	4		4	5		5	3		3	5		2	5		2
0604	4	4		2	2		2	4		4	4		5	4		4	4		3	4		4	5		5	5		4	4		5	4		4	3		5	4		5	4		4	5		2	4		3
0718	4	5		2	1		2	2		4	4		3	4		3	4		3	4		2	4		5	5		4	5		4	3		2	2		5	5		5	5		4	5		2	4		3
1104	4	2		2	2		2	2		3	4		5	4		4	4		4	4		4	4		5	4		5	4		2	2		2	2		5	5		2	4		4	4		4	4		4
1207	4	4		2	2		4	4		3	3		2	3		2	4		2	4		2	3		4	4		2	2		3	4		2	2		4	5		5	5		3	2		2	3		2
1931	5	4		4	2		1	5		3	4		4	4		4	5		4	5		2	4		4	5		4	4		4	1		4	2		4	5		5	5		4	5		2	3		2
2122	4	2		2	2		2	4		4	4		2	5		2	4		2	5		1	4		5	5		4	5		4	4		2	2		5	4		5	5		4	5		2	4		2
2787	4	2		4	1		3	5		2	5		3	4		2	4		4	5		3	4		5	5		3	2		2	3		2	1		4	5		1	2		4	5		3	4		2
3111	5	4		5	4		2	2		3	4		4	5		1	2		2	5		4	5		5	5		4	4		2	2		4	1		5	5		5	5		3	4		2	2		1
3234	2	2		3	2		2	4		4	4		3	4		5	4		5	4		2	4		5	5		4	4		2	2		3	2		5	4		2	2		5	5		2	4		2
3315	3	3		2	2		4	4		4	4		4	4		4	4		4	4		4	4		4	5		4	4		5	4		2	1		4	4		3	4		5	5		4	3		4
4789	3	2		2	2		4	4		4	4		3	4		5	4		5	5		4	4		5	5		4	4		4	3		1	1		5	5		3	4		5	4		4	4		4
4810	3	2		2	2		4	4		4	4		4	4		4	4		4	4		2	4		5	4		4	4		5	4		4	2		5	5		5	5		5	4		2	4		4
4838	4	4		4	1		2	4		4	4		5	5		3	4		4	4		3	4		5	5		2	3		4	5		1	1		5	5		4	3		5	5		3	4		2
5012	3	2		1	1		3	4		5	4		3	4		3	3		4	4		3	3		5	3		3	4		1	4		1	2		5	5		5	5		4	5		2	4		3
5376	4	2		2	2		2	2		2	4		2	3		3	3		3	4		2	4		3	3		2	3		4	4		2	3		4	4		4	4		4	4		2	3		2
5824	3	4		4	2		2	2		3	3		4			5	3		5	4		4	4		5	4		2	3		5	5		2	4		5	5		1	2		4	4		1	3		4
5914	4	2		2	1		5	4		2	4		5	3		3	5		5	5		4	5		5	5		5	4		5	3		3	2		5	5		5	5		3	4		4	4		3
6123	4	4		2	2		2	4		2	4		4	4		4	5		2	5		4	5		5	5		5	5		2	4		2	2		5	5		5	5		4	5		4	4		2
6472	3	2		2	2		3	2		3	4		3	3		3	3		3	4		4	4		4	4		3	4		4	4		2	2		4	4		5	5		5	5		4	5		3
7347	4	3		1	1		5	4		4	5		4	5		4	4		4	5		4	5		5	5		4	5		5	5		1	1		5	5		4	4		5	5		3	4		3
8888	3	4		2	1		4	4		4	4		2	4		3	4		4	4		3	4		4	4		4	5		3	3		1	1		5	5		2	2		3	3		2	3		2
9269	4	3		4	3		1	3		4	4		2	5		3	3		4	5		4	5		5	5		4	5		3			2	2		5	5		2	1		4	4		2	3		3
	pre	post		pre	post		pre	post		pre	post		pre	post		pre	post		pre	post		pre	post		pre	post		pre	post		pre	post		pre	post		pre	post		pre	post		pre	post
student ID	6-1	6-1		6-2	6-2		6-3	6-3		6-4	6-4		6-5	6-5		6-6	6-6		6-7	6-7		7-1	7-1		7-2	7-2		7-3	7-3		7-4	7-4		7-5	7-5		8-1	8-1		8-2	8-2		8-3	8-3
0312	4	4		4	4		2	2		2	2		3	4		2	3		2	4		4	4		3	4		3	4		4	4		5	5		4	5		1	1		3	4
0452	3	4		2	4		5	1		2	5		3	4		4	5		4	5		4	4		5	5		4	3		2	5		3	5		3	5		1	1		5	4
0604	4	5		4	4		5	2		2	2		4	4		4	5		4	4		4	4		2	5		3	3		4	4		5	5		5	5		1	1		4	4
0718	4	5		2	4		2	1		5	2		4	5		4	5		5	5		5	5		4	5		5	5		5	5		5	5		4	5		1	1		4	4
1104	4	4		2	4		4	2		2	2		4	4		2	4		4	4		4	4		2	4		1	3		4	5		5	5		4	5		1	1		2	4
1207	2	2		3	4		4	2		3	2		2	2		4	5		4	5		3	4		2	4		2	1		3	2		4	5		4	5		1	1		4	4
1931	4	4		2	4		1	4		4	2		4	4		4	4		4	5		2	4		4	5		3	5		2	5		4	5		4	5		2	1		4	4
2122	2	4		4	5		5	1		2	1		4	5		4	5		5	5		2	5		1	5		1	4		4	5		5	5		5	5		1	1		4	5
2787	3	5		4	4		5	1		2	1		4	5		3	4		5	5		2	5		3	5		3	4		4	5		4	5		4	5		1	1		5	5
3111	4	5		4	5		5	2		3	2		2	5		5	5		5	5		4	5		3	5		2	2		1	5		5	5		4	5		1	1		3	5
3234	3	4		3	4		4	3		2	2		4	4		2	4		4	4		2	4		2	4		4	4		2	4		4	5		4	4		1	1		3	4
3315	4	4		4	4		2	2		2	1		4	4		4	4		4	5		4	5		4	5		1	1		5	5		5	5		5	5		1	1		4	5
4789	4	4		4	4		2	2		2	2		5	4		5	5		4	5		2	4		2	4		3	3		2	4		5	5		4	5		1	1		4	4
4810	2	4		2	4		5	2		2	1		2	4		2	4		4	4		4	5		5	5		2	4		4	4		5	5		2	4		1	1		4	4
4838	3	4		4	5		2	1		2	1		3	4		5	5		5	5		4	5		5	5		2	5		5	5		5	5		5	5		1	1		5	4
5012	3	5		3	5		1	1		2	1		4	5		4	5		5	5		3	5		3	5		2	5		4	5		5	5		5	5		1	1		3	5
5376	3	4		3	4		4	2		4	2		3	4		2	4		3	4		2	4		2	4		2	2		2	3		2	4		4	4		2	1		3	4
5824	5	3		5	4		3	2		2	2		4	4		4	4		2	3		2	4		5	4		3	5		5	3		5	4		3	5		1	1		5	5
5914	2	4		3	4		5	2		2	2		5			4	5		4	4		1	4		4	4		4	3		2	4		4	5		5	4		2	1		4	5
6123	4	5		3	5		5	2		2	1		4	5		4	5		5	5		4	5		4	5		2	5		2	5		4	5		5	5		1	1		4	4
6472	4	4		3	4		3	2		3	2		4	4		4	4		4	4		4	4		3	4		3	4		4	5		4	5		4	4		1	1		4	4
7347	4	5		5	5		1	1		1	1		4	5		5	5		5	5		4	5		3	4		3	2		5	5		5	4		5	5		1	1		5	5
8888	4	4		4	5		2	1		2	1		4	4		4	4		4	4		4	4		3	4		2	3		4	4		5	5		4	4		2	1		4	4
9269	4	5		5	5		2	3		2	2		4	5		4	5		5	5		4	4		2	4		3	3		4	4		5	5		3	4		1	1		4	4
[truncated: 13 more columns]
